# Supplementary material for: Ameliorative Effect of Citrus Lemon Peel Extract and Resveratrol on Premature Ovarian Failure Rat Model: Role of iNOS/Caspase-3 Pathway
Source: Molecules. 2022 Dec 23;28(1):122. doi: 10.3390/molecules28010122 (PMC9822383; doi:10.3390/molecules28010122)
Supplement: Supplementary file 1 [file molecules-28-00122-s001.zip]

Archive with 1 entries (1 files):
- molecules-2055768-supplementary.pdf
